# Supplementary material for: Excess Iodine Consumption Induces Oxidative Stress and Pancreatic Damage Independently of Chemical Form in Male Wistar Rats: Participation of PPAR-γ and C/EBP-β
Source: Biology (Basel). 2024 Jun 25;13(7):466. doi: 10.3390/biology13070466 (PMC11273434; doi:10.3390/biology13070466)
Supplement: Supplementary file 1 [file biology-13-00466-s001.zip]

Archive with 1 entries (1 files):
- biology-3056824-supplementary.pdf
